# Supplementary material for: First molecular detection of Babesia caballi in camel associated ticks in Uzbekistan, with no evidence of Anaplasma or Rickettsia
Source: Vet Res Commun. 2026 Mar 13;50(3):196. doi: 10.1007/s11259-026-11122-6 (PMC12987890; doi:10.1007/s11259-026-11122-6)
Supplement: Supplementary file 1 — Supplementary Material 1 (XLSX 2.65 MB) [file 11259_2026_11122_MOESM1_ESM.xlsx]

## Sheet: Data
Code	Date of collection	Animal sex	Age (in months)	Locality	Latitude	Longitude	Ticks	Ticks ID	Nr/stage	Pool content	PCR code	BTH	RSF1258/877	EHR16SD
54	2024-08-05	F	98	Karakalpakstan	43.0960.00°N	58.4459.99°E	yes	Hyalomma spp.	01F
								Hyalomma spp.	03N
								Hyalomma anatolicum	06M
								Hyalomma anatolicum	01F
59	2024-08-06	F	120	Karakalpakstan	43.0960.00°N	58.4459.99°E	yes	Hyalomma anatolicum	15M
								Hyalomma anatolicum	06F
60	2024-08-06	M	108	Karakalpakstan	43.0960.00°N	58.4459.99°E	yes	Hyalomma spp.	01N
								Hyalomma spp.	11F
								Hyalomma anatolicum	11M
61	2024-08-05	M	98	Karakalpakstan	43.0960.00°N	58.4459.99°E	yes	Hyalomma anatolicum	06F
								Hyalomma anatolicum	06M
62	2024-08-05	M	48	Karakalpakstan	43.0960.00°N	58.4459.99°E	yes	Hyalomma anatolicum	12M
								Hyalomma anatolicum	03F
								Hyalomma spp.	01F
63	2024-08-05	M	108	Karakalpakstan	43.0960.00°N	58.4459.99°E	yes	Rhipicephalus sl	01F	1F	30	neg	neg	neg
								Hyalomma spp.	04F
								Hyalomma anatolicum	02F	2F	32	neg	neg	neg
								Hyalomma anatolicum	04M	4M	31	neg	neg	neg
64	2024-08-05	F	132	Karakalpakstan	43.0960.00°N	58.4459.99°E	yes	Hyalomma spp.	04F
								Hyalomma anatolicum	03M	3M	24	neg	neg	neg
								Hyalomma dromedarii	07M	5M	23	neg	neg	neg
65	2024-08-05	F	48	Karakalpakstan	43.0960.00°N	58.4459.99°E	yes	Hyalomma anatolicum	04M
								Hyalomma spp.	07F
66	2024-08-05	F	120	Karakalpakstan	43.0960.00°N	58.4459.99°E	yes	Hyalomma anatolicum	04M
								Hyalomma dromedarii	01M
								Hyalomma spp.	09F
67	2024-08-06	F	112	Karakalpakstan	43.0960.00°N	58.4459.99°E	yes	Hyalomma anatolicum	10M	4M	29	neg	neg	neg
								Hyalomma anatolicum	03F
								Hyalomma spp.	03F
								Hyalomma spp.	07F
68	2024-08-05	F	96	Karakalpakstan	43.0960.00°N	58.4459.99°E	yes	Hyalomma anatolicum	12M	4M	25	neg	neg	neg
								Hyalomma spp.	10F
69	2024-08-05	M	98	Karakalpakstan	43.0960.00°N	58.4459.99°E	yes	Hyalomma anatolicum	09M
								Hyalomma dromedarii	01M
								Hyalomma spp.	12F
70	2024-08-05	M	120	Karakalpakstan	43.0960.00°N	58.4459.99°E	yes	Hyalomma anatolicum	05F	4M, 5F	8	neg	neg	neg
								Hyalomma anatolicum	04M
								Hyalomma spp.	01F
71	2024-08-05	F	12	Karakalpakstan	43.0960.00°N	58.4459.99°E	yes	Rhipicephalus sl	01F	4M, 4F	5	neg	neg	neg
								Hyalomma anatolicum	04M
								Hyalomma spp.	06F
								Hyalomma anatolicum	21M
								Hyalomma spp.	08F
74	2024-08-05	M	108	Karakalpakstan	43.0960.00°N	58.4459.99°E	yes	Hyalomma anatolicum	10M
								Hyalomma spp.	08F
75	2024-08-05	M	12	Karakalpakstan	43.0960.00°N	58.4459.99°E	yes	Hyalomma spp.	04F	2M, 4F	16	neg	neg	neg
								Hyalomma anatolicum	02M
76	2024-08-05	F	12	Karakalpakstan	43.0960.00°N	58.4459.99°E	yes	Hyalomma anatolicum	10M	5M	26	neg	neg	neg
								Hyalomma spp.	05F
								Hyalomma spp.	02N
77	2024-08-05	M	60	Karakalpakstan	43.0960.00°N	58.4459.99°E	yes	Hyalomma anatolicum	09M	7M, 1F	9	neg	neg	neg
								Hyalomma spp.	01F
78	2024-08-05	F	18	Karakalpakstan	43.0960.00°N	58.4459.99°E	yes	hyalomma anatolicum	07M
								Hyalomma spp.	03F
80	2024-08-05	F	12	Karakalpakstan	43.0960.00°N	58.4459.99°E	yes	Hyalomma anatolicum	02M
								Hyalomma spp.	07F
81	2024-08-05	F	98	Karakalpakstan	43.0960.00°N	58.4459.99°E	yes	Hyalomma spp.	04F
								Hyalomma anatolicum	01M
82	2024-08-05	F	100	Karakalpakstan	43.0960.00°N	58.4459.99°E	yes	Hyalomma anatolicum	03M	2M, 2F	17	neg	neg	neg
								Hyalomma spp.	06F
83	2024-08-05	M	132	Karakalpakstan	43.0960.00°N	58.4459.99°E	yes	Hyalomma anatolicum	05F
								Hyalomma spp.	01F
								Hyalomma anatolicum	04M
85	2024-08-05	M	108	Karakalpakstan	43.0960.00°N	58.4459.99°E	yes	Hyalomma spp.	05F
								Hyalomma anatolicum	04M
86	2024-08-05	F	120	Karakalpakstan	43.0960.00°N	58.4459.99°E	yes	Hyalomma spp.	04F	4M, 2F	12	neg	neg	neg
								Hyalomma anatolicum	05M
87	2024-08-05	F	12	Karakalpakstan	43.0960.00°N	58.4459.99°E	yes	Hyalomma dromedarii	02M
								Hyalomma spp.	06F
								Hyalomma anatolicum	10M
88	2024-08-05	M	12	Karakalpakstan	43.0960.00°N	58.4459.99°E	yes	Hyalomma spp.	05F
								Hyalomma anatolicum	05M
89	2024-08-05	F	120	Karakalpakstan	43.0960.00°N	58.4459.99°E	yes	Hyalomma anatolicum	03M
								Hyalomma spp.	05F
90	2024-08-05	M	60	Karakalpakstan	43.0960.00°N	58.4459.99°E	yes	Hyalomma spp.	02F	5M, 1F	6	neg	neg	neg
								Hyalomma anatolicum	05M
91	2024-08-05	F	120	Karakalpakstan	43.0960.00°N	58.4459.99°E	yes	Hyalomma dromedarii	01M
								Rhipicephalus sl	01F
								Hyalomma spp.	03F
								Hyalomma anatolicum	06M
92	2024-08-05	M	132	Karakalpakstan	43.0960.00°N	58.4459.99°E	yes	Hyalomma spp.	06F
								Hyalomma anatolicum	05M
93	2024-08-05	F	132	Karakalpakstan	43.0960.00°N	58.4459.99°E	yes	Rhipicephalus sl	01F
								Hyalomma dromedarii	02M
								Hyalomma spp.	09F
								Hyalomma anatolicum	11M
94	2024-08-05	M	98	Karakalpakstan	43.0960.00°N	58.4459.99°E	yes	Hyalomma dromedarii	01M	1M	13	neg	neg	neg
								Hyalomma anatolicum	04M
								Hyalomma spp.	04F	4F	14	neg	neg	neg
95	2024-08-05	M	56	Karakalpakstan	43.0960.00°N	58.4459.99°E	yes	Hyalomma spp.	03F	5M, 4F	3	neg	neg	neg
								Hyalomma spp.	01N
								Hyalomma anatolicum	02F
								Hyalomma anatolicum	05M
96	2024-08-05	M	98	Karakalpakstan	43.0960.00°N	58.4459.99°E	yes	Hyalomma anatolicum	18M
								Hyalomma spp.	07F
97	2024-08-05	M	108	Karakalpakstan	43.0960.00°N	58.4459.99°E	yes	hyalomma anatolicum	07M
								Hyalomma spp.	03F
98	2024-08-05	F	120	Karakalpakstan	43.0960.00°N	58.4459.99°E	yes	Hyalomma spp.	06F
								Hyalomma anatolicum	07M
99	2024-08-05	F	120	Karakalpakstan	43.0960.00°N	58.4459.99°E	yes	Hyalomma anatolicum	05M
								Hyalomma spp.	02F
100	2024-08-05	F	12	Karakalpakstan	43.0960.00°N	58.4459.99°E	yes	Hyalomma dromedarii	03M
								Hyalomma anatolicum	02M
								Hyalomma spp.	07F
								Hyalomma spp.	01N
101	2024-08-05	F	36	Karakalpakstan	43.0960.00°N	58.4459.99°E	yes	Hyalomma spp.	06F
								Hyalomma anatolicum	05M
102	2024-08-05	F	112	Karakalpakstan	43.0960.00°N	58.4459.99°E	yes	Hyalomma spp.	02F	6M	19	B. caballi	neg	neg
								Hyalomma anatolicum	06M
103	2024-08-05	M	132	Karakalpakstan	43.0960.00°N	58.4459.99°E	yes	Hyalomma anatolicum	06M
								Hyalomma spp.	08F
104	2024-08-05	F	12	Karakalpakstan	43.0960.00°N	58.4459.99°E	yes	Hyalomma anatolicum	05M
								Hyalomma spp.	05M
105	2024-08-05	M	48	Karakalpakstan	43.0960.00°N	58.4459.99°E	yes	Hyalomma dromedarii	01M
								Hyalomma spp.	05F
								Hyalomma scupense	1F	1F	28	neg	neg	neg
								Hyalomma anatolicum	04F
								Hyalomma anatolicum	5M	4M	27	neg	neg	neg
106	2024-08-05	F	96	Karakalpakstan	43.0960.00°N	58.4459.99°E	yes	Hyalomma spp.	04F
								Hyalomma anatolicum	09M
107	2024-08-05	F	12	Karakalpakstan	43.0960.00°N	58.4459.99°E	yes	Hyalomma spp.	05F	2M, 3F	1	neg	neg	neg
								Hyalomma anatolicum	02F
								Hyalomma anatolicum	05M
108	2024-08-05	M	48	Karakalpakstan	43.0960.00°N	58.4459.99°E	yes	Hyalomma anatolicum	06M
								Hyalomma spp.	06F
								Hyalomma anatolicum	07M
109	2024-08-06	F	36	Karakalpakstan	43.0960.00°N	58.4459.99°E	yes	Hyalomma spp.	07F
120	2024-08-15	M	18	Jizzakh	40.2459.99°N	67.3959.99°E	yes	Hyalomma dromedarii	02M	2M	10	neg	neg	neg
								Hyalomma anatolicum	01M	1M	11	neg	neg	neg
720	2024-08-05	M	112	Karakalpakstan	43.0960.00°N	58.4459.99°E	yes	Hyalomma dromedarii	06M
								Hyalomma spp.	08F
730	2024-08-05	F	12	Karakalpakstan	43.0960.00°N	58.4459.99°E	yes	Hyalomma spp.	03F
								Hyalomma anatolicum	01M
								Hyalomma dromedarii	05M
790	2024-08-05	F	12	Karakalpakstan	43.0960.00°N	58.4459.99°E	yes	Hyalomma anatolicum	15M
								Hyalomma spp.	05F
03N	2024-07-28	F	84	Navoiy	42.000.00°N	64.000.00°E	yes	Hyalomma anatolicum	02M
								Hyalomma spp.	06N
04N	2024-07-28	M	24	Navoiy	42.000.00°N	64.000.00°E	yes	Hyalomma anatolicum	02M
								Hyalomma spp.	01N
05N	2024-07-28	M	18	Navoiy	42.000.00°N	64.000.00°E	yes	Hyalomma anatolicum	02M	2M, 2F	4	neg	neg	neg
								Hyalomma spp.	02F
06N	2024-07-28	F	18	Navoiy	42.000.00°N	64.000.00°E	yes	Hyalomma spp.	01F
								Hyalomma anatolicum	01M
09N	2024-07-28	M	18	Navoiy	42.000.00°N	64.000.00°E	yes	Hyalomma anatolicum	03M	3M, 1F	7	neg	neg	neg
								Hyalomma spp.	01F
10N	2024-07-28	M	84	Navoiy	42.000.00°N	64.000.00°E	yes	Hyalomma anatolicum	01M
								Hyalomma anatolicum	03F
112J	2024-08-15			Jizzakh	40.2459.99°N	67.3959.99°E	yes	Hyalomma anatolicum	01M
								Hyalomma spp.	01F
113J	2024-08-15	F	12	Jizzakh	40.2459.99°N	67.3959.99°E	yes	Hyalomma anatolicum	01M
								Hyalomma spp.	02F
114J	2024-08-15	F	72	Jizzakh	40.2459.99°N	67.3959.99°E	yes	Hyalomma spp.	01M
								Hyalomma spp.	01F
								Hyalomma spp.	01N
115J	2024-08-15	M	18	Jizzakh	40.2459.99°N	67.3959.99°E	yes	Hyalomma anatolicum	04M
								Hyalomma dromedarii	04M
116J	2024-08-15	F	36	Jizzakh	40.2459.99°N	67.3959.99°E	yes	Hyalomma dromedarii	07M
								Hyalomma anatolicum	02M
								Hyalomma spp.	01N
117J	2024-08-15	F	64	Jizzakh	40.2459.99°N	67.3959.99°E	yes	Hyalomma spp.	01F
118J	2024-08-15	M	60	Jizzakh	40.2459.99°N	67.3959.99°E	yes	Hyalomma anatolicum	01M
								Hyalomma dromedarii	01M
								Hyalomma spp.	02F
								Hyalomma spp.	03N
119J	2024-08-15	F	72	Jizzakh	40.2459.99°N	67.3959.99°E	yes	Hyalomma dromedarii	02M
								Hyalomma anatolicum	01M
121J	2024-08-15	F	36	Jizzakh	40.2459.99°N	67.3959.99°E	yes	Hyalomma spp.	07F
122J	2024-08-15	M	108	Jizzakh	40.2459.99°N	67.3959.99°E	yes	Hyalomma spp.	01F
123J	2024-08-15	M	58	Jizzakh	40.2459.99°N	67.3959.99°E	yes	Hyalomma spp.	01F
124J	2024-08-15	M	18	Jizzakh	40.2459.99°N	67.3959.99°E	yes	Hyalomma dromedarii	03M	3M	20	neg	neg	neg
								Hyalomma spp.	02F	1F	22	neg	neg	neg
								Hyalomma anatolicum	01M	1M	21	neg	neg	neg
								Hyalomma spp.	01N
125J	2024-08-15	F	12	Jizzakh	40.2459.99°N	67.3959.99°E	yes	Hyalomma anatolicum	01M
127J	2024-08-15	M	38	Jizzakh	40.2459.99°N	67.3959.99°E	yes	Hyalomma spp.	07N
128/9J	2024-07-28	F	24	Jizzakh	40.2459.99°N	67.3959.99°E	yes	Hyalomma anatolicum	01F
128J	2024-08-15	M	44	Jizzakh	40.2459.99°N	67.3959.99°E	yes	Hyalomma spp.	03N	3N	15	neg	neg	neg
130J	2024-08-15	F	72	Jizzakh	40.2459.99°N	67.3959.99°E	yes	Hyalomma spp.	03N
131J	2024-08-15	M	18	Jizzakh	40.2459.99°N	67.3959.99°E	yes	Hyalomma anatolicum	01M	1M	18	neg	neg	neg
132J	2024-08-15	M	60	Jizzakh	40.2459.99°N	67.3959.99°E	yes	Hyalomma spp.	04N
								Hyalomma spp.	04N
								Hyalomma anatolicum	02M
1N	2024-07-28	M	24	Navoiy	42.000.00°N	64.000.00°E	yes	Rhipicephalus sl	01F
2N	2024-07-28	M	72	Navoiy	42.000.00°N	64.000.00°E	yes	Rhipicephalus sl	02F
2N	2024-07-28	M	72	Navoiy	42.000.00°N	64.000.00°E	yes	Rhipicephalus sl	02F
7N	2024-07-28	M	24	Navoiy	42.000.00°N	64.000.00°E	yes	Hyalomma anatolicum	02M
								Hyalomma spp.	02F
8N	2024-07-28	M	24	Navoiy	42.000.00°N	64.000.00°E	yes	Hyalomma anatolicum	01M	1M, 1F	2	neg	neg	neg
								Hyalomma anatolicum	01F
Camel UZB	2024-08-06	F	18	Navoiy	42.000.00°N	64.000.00°E	yes	Dermacentor niveus	40M	2M	33	neg	neg	neg
Camel UZB	2024-08-07	F	44	Navoiy	42.000.00°N	64.000.00°E	yes	Dermacentor niveus	10F
Camel UZB	2024-08-08	F	7	Jizzakh	40.2459.99°N	67.3959.99°E	yes	Dermacentor niveus	58F	2F	34	B. caballi	neg	neg
Camel UZB	2024-08-09	F	62	Navoiy	42.000.00°N	64.000.00°E	yes	Hyalomma spp.	25F
Camel UZB	2024-08-10	F	29	Navoiy	42.000.00°N	64.000.00°E	yes	Hyalomma spp.	30N
Camel UZB	2024-08-11	F	36	Jizzakh	40.2459.99°N	67.3959.99°E	yes	Hyalomma anatolicum	12M
Camel UZB	2024-08-12	F	85	Navoiy	42.000.00°N	64.000.00°E	yes	Hyalomma anatolicum	09F
